# Supplementary material for: Perceived Fatigue and Associated Psychological Factors in Patients with Myasthenia Gravis
Source: Healthcare (Basel). 2026 Jan 29;14(3):342. doi: 10.3390/healthcare14030342 (PMC12897320; doi:10.3390/healthcare14030342)
Supplement: Supplementary file 1 [file healthcare-14-00342-s001.zip]

Archive with 1 entries (1 files):
- healthcare-4087049-supplementary.pdf
